# Supplementary material for: Stillbirth, newborn and infant mortality: trends and inequalities in four population-based birth cohorts in Pelotas, Brazil, 1982–2015
Source: Int J Epidemiol. 2019 Mar 18;48(Suppl 1):i54–62. doi: 10.1093/ije/dyy129 (PMC6422061; doi:10.1093/ije/dyy129)
Supplement: Supplementary Data [file dyy129_supp.zip]

Archive with 4 entries (3 files):
- dyy129_Suppl_data/
- dyy129_Suppl_data/dyy129_Supplementary_Tables.docx
- dyy129_Suppl_data/dyy129_Supplementary_Box_S1.docx
- dyy129_Suppl_data/dyy129_Supplementary_Table_S6.docx
